# Supplementary material for: Optimising Clinical Epidemiology in Disease Outbreaks: Analysis of ISARIC-WHO COVID-19 Case Report Form Utilisation
Source: Epidemiologia (Basel). 2024 Aug 30;5(3):557–80. doi: 10.3390/epidemiologia5030039 (PMC11417906; doi:10.3390/epidemiologia5030039)
Supplement: Supplementary file 1 [file epidemiologia-05-00039-s001.zip]

Archive with 8 entries (8 files):
- ISARIC-WHO COVID-19 CRF 08DEC21.pdf
- __MACOSX/._ISARIC-WHO COVID-19 CRF 08DEC21.pdf
- Table S1 - Site and patient distribution across 42 institutional datasets included in the ISARIC COVID-19 Data Platform.xlsx
- __MACOSX/._Table S1 - Site and patient distribution across 42 institutional datasets included in the ISARIC COVID-19 Data Platform.xlsx
- Table S2 - Field group inclusion of individual datasets in the ISARIC COVID-19 Data Platform.xlsx
- __MACOSX/._Table S2 - Field group inclusion of individual datasets in the ISARIC COVID-19 Data Platform.xlsx
- Table S3 - Utilisation distance of individual fields in the ISARIC COVID-19 Data Platform.xlsx
- __MACOSX/._Table S3 - Utilisation distance of individual fields in the ISARIC COVID-19 Data Platform.xlsx
