# Supplementary material for: Optimising Clinical Epidemiology in Disease Outbreaks: Analysis of ISARIC-WHO COVID-19 Case Report Form Utilisation
Source: Epidemiologia (Basel). 2024 Aug 30;5(3):557–80. doi: 10.3390/epidemiologia5030039 (PMC11417906; doi:10.3390/epidemiologia5030039)
Supplement: Supplementary file 1 [file epidemiologia-05-00039-s001.zip › Table S1 - Site and patient distribution across 42 institutional datasets included in the ISARIC COVID-19 Data Platform.xlsx]

## Sheet: Table S1
Dataset	N hospitals	N countries	N all patients	N severe patients (%)	Data collection start date	N months data collection
1	1	1	30	13 (43.3)	2020-04-11	22.8
2	1	1	45	0 (0)	2021-03-17	10.2
3	4	3	47	2 (4.3)	2020-04-09	11
4	1	1	65	24 (36.9)	2020-03-02	0.966667
5	1	1	91	22 (24.2)	2020-02-12	5.73333
6	1	1	110	83 (75.5)	2020-01-31	11.2333
7	1	1	121	63 (52.1)	2020-02-26	1.86667
8	3	1	126	5 (4.0)	2021-01-05	14.1333
9	1	1	132	50 (37.9)	2020-02-03	1.7
10	1	1	146	97 (66.4)	2020-03-12	1.9
11	1	1	177	117 (66.1)	2020-02-28	2.73333
12	8	1	200	3 (1.5)	2020-02-03	10.1333
13	31	8	251	244 (97.2)	unknown	unknown
14	1	1	293	13 (4.4)	2020-02-01	2.73333
15	1	1	434	45 (10.4)	2020-03-23	31.2667
16	1	1	490	55 (11.2)	2020-10-19	14.5333
17	1	1	542	5 (0.9)	2020-03-01	30.2333
18	76	1	613	612 (99.8)	2020-02-21	7.56667
19	1	1	750	25 (3.3)	2020-07-08	28.8667
20	1	1	943	0 (0)	2020-03-01	17.2667
21	8	1	1004	998 (99.4)	2020-02-17	4.66667
22	7	1	1025	50 (4.9)	2020-03-09	3.96667
23	15	1	1569	2 (0.1)	2020-01-31	15.7
24	6	1	2741	22 (0.8)	2020-02-16	29.8667
25	50	1	2903	1274 (43.9)	2020-03-02	16.8333
26	6	1	2928	984 (33.6)	2020-03-19	28.0333
27	1	1	2971	795 (26.8)	2020-02-03	26.8667
28	9	1	3285	53 (1.6)	2020-01-31	23.1667
29	1	1	4110	299 (7.3)	2020-03-27	3.3
30	46	1	4157	3423 (82.3)	2020-02-04	21.5
31	111	1	4220	1669 (39.5)	2020-02-08	14.1
32	1	1	4574	1174 (25.7)	2020-04-06	25.5333
33	63	14	5923	2570 (43.4)	2020-02-07	28.1333
34	19	1	6476	265 (4.1)	2020-02-02	9.8
35	8	1	8009	1069 (13.3)	2020-02-07	23.4667
36	1	1	10000	1507 (15.1)	2020-02-05	28.0667
37	97	6	14180	14180 (100)	2020-02-05	28.3667
38	6	6	16015	325 (2.0)	2020-02-01	37.9333
39	86	34	20964	7781 (37.1)	2020-01-24	31.6667
40	258	44	23313	22299 (95.7)	2020-02-03	38.0333
41	323	1	309544	71558 (23.1)	2020-01-30	35.5333
42	627	1	494547	122754 (24.8)	2020-03-05	34.2667
Total	1886	82*	950064	256529		735.667
Median	1	1	1014.5	107 (24.5)	2020-02-17	16.8333
IQR	1.0-28.0	1.0-1.0	182.8-4485.5	22.5-1147.8		7.6-28.1
