# Supplementary material for: Optimising Clinical Epidemiology in Disease Outbreaks: Analysis of ISARIC-WHO COVID-19 Case Report Form Utilisation
Source: Epidemiologia (Basel). 2024 Aug 30;5(3):557–80. doi: 10.3390/epidemiologia5030039 (PMC11417906; doi:10.3390/epidemiologia5030039)
Supplement: Supplementary file 1 [file epidemiologia-05-00039-s001.zip › Table S2 - Field group inclusion of individual datasets in the ISARIC COVID-19 Data Platform.xlsx]

## Sheet: Table S2
Dataset ID	All	Admission						Daily			Summary			Outcome
	Total Variables n / 243 (%)	Demographics n / 13 (%)	Vital signs n / 11 (%)	Signs & symptoms n / 29 (%)	Comorbidities n / 21 (%)	Pre-admission medication n / 2 (%)	Lab tests n / 27 (%)	Vitals & assessments n / 21 (%)	Interventions n / 15 (%)	Lab tests n / 27 (%)	Interventions n / 25 (%)	Diagnostics n / 14 (%)	Complications n / 32 (%)	Outcome status n / 2 (%)	Outcome health n / 4 (%)
1	217 (89.3)	11 (84.6)	11 (100)	28 (96.6)	20 (95.2)	2 (100)	24 (88.9)	19 (90.5)	14 (93.3)	25 (92.6)	17 (68.0)	11 (78.6)	32 (100)	2 (100)	1 (25.0)
2	50 (20.6)	9 (69.2)	0 (0)	19 (65.5)	17 (81.0)	0 (0)	0 (0)	0 (0)	0 (0)	0 (0)	0 (0)	3 (21.4)	0 (0)	2 (100)	0 (0)
3	60 (24.7)	7 (53.8)	0 (0)	0 (0)	16 (76.2)	0 (0)	0 (0)	0 (0)	0 (0)	0 (0)	8 (32.0)	4 (28.6)	22 (68.8)	2 (100)	1 (25.0)
4	92 (37.9)	11 (84.6)	2 (18.2)	19 (65.5)	14 (66.7)	0 (0)	0 (0)	0 (0)	0 (0)	0 (0)	13 (52.0)	6 (42.9)	26 (81.2)	1 (50.0)	0 (0)
5	49 (20.2)	7 (53.8)	2 (18.2)	16 (55.2)	5 (23.8)	0 (0)	12 (44.4)	0 (0)	1 (6.7)	0 (0)	0 (0)	3 (21.4)	0 (0)	2 (100)	1 (25.0)
6	147 (60.5)	9 (69.2)	10 (90.9)	24 (82.8)	19 (90.5)	2 (100)	24 (88.9)	10 (47.6)	11 (73.3)	24 (88.9)	2 (8.0)	6 (42.9)	3 (9.4)	2 (100)	1 (25.0)
7	152 (62.6)	11 (84.6)	9 (81.8)	20 (69.0)	18 (85.7)	0 (0)	13 (48.1)	8 (38.1)	13 (86.7)	14 (51.9)	10 (40.0)	8 (57.1)	25 (78.1)	2 (100)	1 (25.0)
8	85 (35.0)	10 (76.9)	6 (54.5)	25 (86.2)	17 (81.0)	2 (100)	0 (0)	7 (33.3)	1 (6.7)	0 (0)	0 (0)	3 (21.4)	11 (34.4)	2 (100)	1 (25.0)
9	110 (45.3)	10 (76.9)	8 (72.7)	16 (55.2)	15 (71.4)	0 (0)	22 (81.5)	0 (0)	0 (0)	0 (0)	10 (40.0)	5 (35.7)	21 (65.6)	2 (100)	1 (25.0)
10	216 (88.9)	12 (92.3)	11 (100)	27 (93.1)	21 (100)	2 (100)	26 (96.3)	19 (90.5)	15 (100)	26 (96.3)	16 (64.0)	8 (57.1)	30 (93.8)	2 (100)	1 (25.0)
11	214 (88.1)	12 (92.3)	11 (100)	28 (96.6)	21 (100)	2 (100)	23 (85.2)	19 (90.5)	15 (100)	25 (92.6)	16 (64.0)	9 (64.3)	30 (93.8)	2 (100)	1 (25.0)
12	76 (31.3)	8 (61.5)	8 (72.7)	21 (72.4)	17 (81.0)	0 (0)	0 (0)	1 (4.8)	8 (53.3)	0 (0)	5 (20.0)	5 (35.7)	0 (0)	2 (100)	1 (25.0)
13	141 (58.0)	10 (76.9)	10 (90.9)	24 (82.8)	18 (85.7)	0 (0)	0 (0)	18 (85.7)	13 (86.7)	0 (0)	11 (44.0)	7 (50.0)	28 (87.5)	1 (50)	1 (25.0)
14	139 (57.2)	9 (69.2)	9 (81.8)	25 (86.2)	14 (66.7)	0 (0)	20 (74.1)	11 (52.4)	5 (33.3)	20 (74.1)	4 (16.0)	4 (28.6)	15 (46.9)	2 (100)	1 (25.0)
15	103 (42.4)	11 (84.6)	11 (100)	25 (86.2)	13 (61.9)	0 (0)	13 (48.1)	0 (0)	0 (0)	0 (0)	9 (36.0)	3 (21.4)	15 (46.9)	2 (100)	1 (25.0)
16	96 (39.5)	8 (61.5)	7 (63.6)	23 (79.3)	12 (57.1)	0 (0)	22 (81.5)	0 (0)	0 (0)	22 (81.5)	0 (0)	0 (0)	0 (0)	2 (100)	0 (0)
17	29 (11.9)	7 (53.8)	0 (0)	0 (0)	15 (71.4)	0 (0)	0 (0)	0 (0)	0 (0)	0 (0)	0 (0)	5 (35.7)	0 (0)	2 (100)	0 (0)
18	159 (65.4)	13 (100)	11 (100)	24 (82.8)	17 (81.0)	0 (0)	20 (74.1)	11 (52.4)	10 (66.7)	20 (74.1)	8 (32.0)	13 (92.9)	9 (28.1)	2 (100)	1 (25.0)
19	88 (36.2)	10 (76.9)	10 (90.9)	23 (79.3)	9 (42.9)	2 (100)	6 (22.2)	1 (4.8)	0 (0)	0 (0)	7 (28.0)	4 (28.6)	13 (40.6)	2 (100)	1 (25.0)
20	15 (6.2)	10 (76.9)	0 (0)	0 (0)	2 (9.5)	0 (0)	0 (0)	0 (0)	0 (0)	0 (0)	0 (0)	3 (21.4)	0 (0)	0 (0)	0 (0)
21	59 (24.3)	7 (53.8)	8 (72.7)	9 (31.0)	10 (47.6)	0 (0)	12 (44.4)	0 (0)	1 (6.7)	0 (0)	0 (0)	7 (50.0)	2 (6.2)	2 (100)	1 (25.0)
22	219 (90.1)	12 (92.3)	11 (100)	28 (96.6)	21 (100)	2 (100)	27 (100)	19 (90.5)	15 (100)	27 (100)	16 (64.0)	8 (57.1)	30 (93.8)	2 (100)	1 (25.0)
23	92 (37.9)	11 (84.6)	0 (0)	25 (86.2)	19 (90.5)	0 (0)	0 (0)	0 (0)	0 (0)	0 (0)	4 (16.0)	5 (35.7)	25 (78.1)	2 (100)	1 (25.0)
24	107 (44.0)	11 (84.6)	11 (100)	24 (82.8)	19 (90.5)	2 (100)	0 (0)	8 (38.1)	1 (6.7)	0 (0)	0 (0)	5 (35.7)	23 (71.9)	2 (100)	1 (25.0)
25	140 (57.6)	11 (84.6)	10 (90.9)	20 (69.0)	12 (57.1)	0 (0)	23 (85.2)	8 (38.1)	1 (6.7)	20 (74.1)	15 (60.0)	3 (21.4)	14 (43.8)	2 (100)	1 (25.0)
26	62 (25.5)	8 (61.5)	8 (72.7)	0 (0)	13 (61.9)	2 (100)	1 (3.7)	0 (0)	1 (6.7)	4 (14.8)	17 (68.0)	5 (35.7)	0 (0)	2 (100)	1 (25.0)
27	210 (86.4)	13 (100)	11 (100)	24 (82.8)	20 (95.2)	2 (100)	25 (92.6)	19 (90.5)	15 (100)	25 (92.6)	14 (56.0)	9 (64.3)	30 (93.8)	2 (100)	1 (25.0)
28	114 (46.9)	9 (69.2)	11 (100)	24 (82.8)	17 (81.0)	2 (100)	0 (0)	8 (38.1)	1 (6.7)	0 (0)	14 (56.0)	4 (28.6)	22 (68.8)	2 (100)	0 (0)
29	81 (33.3)	6 (46.2)	10 (90.9)	24 (82.8)	20 (95.2)	0 (0)	0 (0)	0 (0)	1 (6.7)	0 (0)	13 (52.0)	4 (28.6)	0 (0)	2 (100)	1 (25.0)
30	157 (64.6)	12 (92.3)	9 (81.8)	25 (86.2)	18 (85.7)	0 (0)	21 (77.8)	5 (23.8)	10 (66.7)	21 (77.8)	4 (16.0)	3 (21.4)	26 (81.2)	2 (100)	1 (25.0)
31	194 (79.8)	13 (100)	10 (90.9)	27 (93.1)	21 (100)	1 (50.0)	24 (88.9)	18 (85.7)	7 (46.7)	25 (92.6)	5 (20.0)	12 (85.7)	28 (87.5)	2 (100)	1 (25.0)
32	222 (91.4)	13 (100)	11 (100)	28 (96.6)	20 (95.2)	2 (100)	27 (100)	19 (90.5)	14 (93.3)	27 (100)	16 (64.0)	10 (71.4)	32 (100)	2 (100)	1 (25.0)
33	177 (72.8)	13 (100)	11 (100)	25 (86.2)	14 (66.7)	0 (0)	23 (85.2)	19 (90.5)	12 (80.0)	23 (85.2)	15 (60.0)	4 (28.6)	15 (46.9)	2 (100)	1 (25.0)
34	180 (74.1)	11 (84.6)	7 (63.6)	22 (75.9)	19 (90.5)	0 (0)	26 (96.3)	16 (76.2)	6 (40.0)	26 (96.3)	14 (56.0)	5 (35.7)	25 (78.1)	2 (100)	1 (25.0)
35	92 (37.9)	11 (84.6)	9 (81.8)	25 (86.2)	15 (71.4)	0 (0)	17 (63.0)	0 (0)	0 (0)	0 (0)	3 (12.0)	6 (42.9)	3 (9.4)	2 (100)	1 (25.0)
36	168 (69.1)	11 (84.6)	8 (72.7)	14 (48.3)	19 (90.5)	2 (100)	26 (96.3)	15 (71.4)	0 (0)	26 (96.3)	15 (60.0)	0 (0)	29 (90.6)	2 (100)	1 (25.0)
37	210 (86.4)	12 (92.3)	11 (100)	27 (93.1)	21 (100)	2 (100)	26 (96.3)	18 (85.7)	12 (80.0)	25 (92.6)	17 (68.0)	7 (50.0)	29 (90.6)	2 (100)	1 (25.0)
38	30 (12.3)	8 (61.5)	0 (0)	0 (0)	15 (71.4)	0 (0)	0 (0)	0 (0)	0 (0)	0 (0)	0 (0)	5 (35.7)	0 (0)	2 (100)	0 (0)
39	228 (93.8)	13 (100)	11 (100)	28 (96.6)	21 (100)	2 (100)	27 (100)	19 (90.5)	15 (100)	27 (100)	18 (72.0)	12 (85.7)	32 (100)	2 (100)	1 (25.0)
40	229 (94.2)	12 (92.3)	11 (100)	28 (96.6)	21 (100)	2 (100)	27 (100)	19 (90.5)	15 (100)	27 (100)	18 (72.0)	14 (100)	32 (100)	2 (100)	1 (25.0)
41	184 (75.7)	12 (92.3)	9 (81.8)	25 (86.2)	19 (90.5)	1 (50.0)	23 (85.2)	15 (71.4)	13 (86.7)	23 (85.2)	4 (16.0)	5 (35.7)	29 (90.6)	2 (100)	4 (100)
42	50 (20.6)	8 (61.5)	2 (18.2)	0 (0)	13 (61.9)	0 (0)	0 (0)	0 (0)	0 (0)	0 (0)	15 (60.0)	6 (42.9)	3 (9.4)	2 (100)	1 (25.0)
Mean	129.6 (53.3)	10.3 (79.1)	7.7 (70.3)	20.0 (68.9)	16.4 (77.9)	0.8 (40.5)	13.8 (51.1)	8.3 (39.6)	5.9 (39.0)	12.0 (44.3)	8.9 (35.5)	5.9 (42.3)	16.9 (52.8)	1.9 (95.2)	0.9 (22.6)
Standard deviation	64.4	2	4	9.2	4.4	1	11.3	8.1	6.2	12.1	6.5	3.2	12.4	0.4	0.6
